# Supplementary material for: Genetic diversity and selection signatures of the beef ‘Charolais de Cuba’ breed
Source: Sci Rep. 2018 Jul 20;8:11005. doi: 10.1038/s41598-018-29453-z (PMC6054659; doi:10.1038/s41598-018-29453-z)
Supplement: Supplementary file 2 — Supplementary table 3 [file 41598_2018_29453_MOESM2_ESM.xls]

## Sheet: Canonical pathways CHCU
Ingenuity Canonical Pathways	-log(p-value)	Ratio	Molecules
Antigen Presentation Pathway	5.96E00	2.16E-01	HLA-DOA,TAP2,HLA-DMA,HLA-DMB,HLA-DOB,TAP1,PSMB9,PSMB8
Glutathione-mediated Detoxification	5.63E00	2.41E-01	GSTA3,GSTM1,GSTM3,GSTM4,GSTA4,GSTA1,Gsta4
T Helper Cell Differentiation	4.62E00	1.27E-01	TNFRSF11B,HLA-DOA,HLA-DMA,CXCR5,HLA-DMB,IL6R,IL17A,HLA-DOB,IL17F
Protein Ubiquitination Pathway	2.81E00	5.49E-02	DNAJB13,UBE2N,TAP1,CBL,HSPB1,DNAJC21,TAP2,USP2,UBE2Q1,PSMD8,USP45,PSMB9,PSMB8,PSMA5
B Cell Development	2.25E00	1.21E-01	HLA-DOA,HLA-DMA,HLA-DMB,HLA-DOB
Calcium-induced T Lymphocyte Apoptosis	1.89E00	7.81E-02	HLA-DOA,HLA-DMA,HLA-DMB,HLA-DOB,ZAP70
Ketolysis	1.81E00	2.22E-01	HADHA,HADHB
Ketogenesis	1.72E00	2E-01	HADHA,HADHB
Autoimmune Thyroid Disease Signaling	1.72E00	8.51E-02	HLA-DOA,HLA-DMA,HLA-DMB,HLA-DOB
Graft-versus-Host Disease Signaling	1.69E00	8.33E-02	HLA-DOA,HLA-DMA,HLA-DMB,HLA-DOB
Glutaryl-CoA Degradation	1.56E00	1.67E-01	HADHA,HADHB
Mevalonate Pathway I	1.5E00	1.54E-01	HADHA,HADHB
Fatty Acid β-oxidation I	1.49E00	9.38E-02	HADHA,SLC27A3,HADHB
Aryl Hydrocarbon Receptor Signaling	1.46E00	5E-02	HSPB1,GSTA3,GSTM1,GSTM3,GSTM4,GSTA4,GSTA1
Nur77 Signaling in T Lymphocytes	1.44E00	7.02E-02	HLA-DOA,HLA-DMA,HLA-DMB,HLA-DOB
Isoleucine Degradation I	1.44E00	1.43E-01	HADHA,HADHB
Phenylalanine Degradation IV (Mammalian, via Side Chain)	1.44E00	1.43E-01	GOT2,SLC27A3
Cell Cycle Regulation by BTG Family Proteins	1.39E00	8.57E-02	BTG1,NOCT,PPP2R2B
Glycine Biosynthesis III	1.36E00	5E-01	AGXT2
Altered T Cell and B Cell Signaling in Rheumatoid Arthritis	1.36E00	5.68E-02	HLA-DOA,HLA-DMA,HLA-DMB,IL17A,HLA-DOB
Chondroitin Sulfate Degradation (Metazoa)	1.33E00	1.25E-01	SPAM1,HYAL4
Role of NFAT in Regulation of the Immune Response	1.31E00	4.37E-02	HLA-DOA,HLA-DMA,GNAT2,HLA-DMB,HLA-DOB,IKBKAP,GNAI3,ZAP70

## Sheet: Canonical pathways CHA
Ingenuity Canonical Pathways	-log(p-value)	Ratio	Molecules
β-alanine Degradation I	3.65	1E00	ALDH6A1,ABAT
Aryl Hydrocarbon Receptor Signaling	3.58	0.0643	FOS,NFKB1,NFIB,ATR,ALDH6A1,MAPK8,ESR1,ALDH4A1,NCOA3
MIF Regulation of Innate Immunity	3.46	0.122	FOS,NFKB1,PLA2G6,MAPK8,PLA2G3
PKCθ Signaling in T Lymphocytes	2.46	0.0538	FOS,GRAP2,LCP2,NFKB1,CAMK2D,MAPK8,PPP3CA
Salvage Pathways of Pyrimidine Deoxyribonucleotides	2.23	0.25	APOBEC3B,APOBEC3A
B Cell Receptor Signaling	2.17	0.0432	INPP5J,NFKB1,ATF4,CAMK2D,PTPN6,MAPK8,ETS1,PPP3CA
Fc Epsilon RI Signaling	2.05	0.0504	INPP5J,GRAP2,LCP2,PLA2G6,MAPK8,PLA2G3
TNFR2 Signaling	2.04	0.103	FOS,NFKB1,MAPK8
HIPPO signaling	2.03	0.0581	TEAD4,FRMD6,YWHAB,CD44,STK4
TGF-β Signaling	2.01	0.0575	FOS,TAB1,MAPK8,PMEPA1,BMP7
ERK/MAPK Signaling	1.99	0.0402	FOS,ATF4,ELF5,PLA2G6,ETS1,PLA2G3,YWHAB,ESR1
MIF-mediated Glucocorticoid Regulation	1.89	0.0909	NFKB1,PLA2G6,PLA2G3
Acyl-CoA Hydrolysis	1.88	0.167	ACOT8,ACOT4
Stearate Biosynthesis I (Animals)	1.79	0.0833	DHCR24,ACOT8,ACOT4
April Mediated Signaling	1.72	0.0789	FOS,NFKB1,MAPK8
Chondroitin Sulfate Degradation (Metazoa)	1.63	0.125	HEXDC,CD44
UVC-Induced MAPK Signaling	1.61	0.0714	FOS,ATR,MAPK8
Toll-like Receptor Signaling	1.61	0.0541	FOS,NFKB1,TAB1,MAPK8
Dermatan Sulfate Degradation (Metazoa)	1.58	0.118	HEXDC,CD44
Neurotrophin/TRK Signaling	1.57	0.0526	FOS,ATF4,MAPK8,BDNF
BMP signaling pathway	1.57	0.0526	NFKB1,TAB1,MAPK8,BMP7
iNOS Signaling	1.56	0.0682	FOS,NFKB1,TAB1
Estrogen-Dependent Breast Cancer Signaling	1.55	0.0519	FOS,NFKB1,ATF4,ESR1
Valine Degradation I	1.54	0.111	ALDH6A1,ABAT
Glucocorticoid Receptor Signaling	1.54	0.0314	FOS,NFKB1,SLPI,TAB1,MAPK8,PPP3CA,PCK1,ESR1,NCOA3
Proline Degradation	1.53	5E-01	ALDH4A1
4-hydroxyproline Degradation I	1.53	5E-01	ALDH4A1
Regulation of IL-2 Expression in Activated and Anergic T Lymphocytes	1.51	0.0506	FOS,NFKB1,MAPK8,PPP3CA
iCOS-iCOSL Signaling in T Helper Cells	1.47	0.0417	GRAP2,LCP2,NFKB1,CAMK2D,PPP3CA
TNFR1 Signaling	1.44	0.0612	FOS,NFKB1,MAPK8
Endoplasmic Reticulum Stress Pathway	1.41	0.0952	ATF4,MAPK8
Atherosclerosis Signaling	1.38	0.0394	NFKB1,GLG1,PLA2G6,PDGFB,PLA2G3
CD27 Signaling in Lymphocytes	1.37	0.0577	FOS,NFKB1,MAPK8
VEGF Family Ligand-Receptor Interactions	1.37	0.0455	FOS,PGF,PLA2G6,PLA2G3
PI3K Signaling in B Lymphocytes	1.36	0.0391	FOS,NFKB1,ATF4,CAMK2D,PPP3CA
L-carnitine Biosynthesis	1.36	0.333	BBOX1
S-methyl-5-thio-α-D-ribose 1-phosphate Degradation	1.36	0.333	APIP
4-aminobutyrate Degradation I	1.36	0.333	ABAT
GNRH Signaling	1.35	0.0388	FOS,NFKB1,ATF4,CAMK2D,MAPK8
PDGF Signaling	1.34	0.0444	FOS,INPP5J,MAPK8,PDGFB
IL-1 Signaling	1.32	0.044	FOS,NFKB1,TAB1,MAPK8
Role of JAK1, JAK2 and TYK2 in Interferon Signaling	1.31	0.0833	NFKB1,PTPN6
Salvage Pathways of Pyrimidine Ribonucleotides	1.29	0.043	LIMK2,APOBEC3A,MAPK8,PCK1
PPAR Signaling	1.29	0.043	FOS,NFKB1,TAB1,PDGFB
